# Supplementary material for: Anthropogenic Habitat Loss and Fragmentation May Alter Coevolutionary Progress as Examined in a Brood Parasitism Model
Source: Ecol Evol. 2025 Jul 16;15(7):e71721. doi: 10.1002/ece3.71721 (PMC12264393; doi:10.1002/ece3.71721)
Supplement: Supplementary file 2 — Appendix S2. [file ECE3-15-e71721-s001.txt]

https://github.com/wwang487/CuckooData.git
